# Supplementary material for: Unraveling the genomic epidemiology and plasmid-mediated carbapenem resistance of Klebsiella pasteurii
Source: Front Microbiol. 2025 Mar 17;16:1561624. doi: 10.3389/fmicb.2025.1561624 (PMC11955625; doi:10.3389/fmicb.2025.1561624)
Supplement: Supplementary file 3 [file Table_1.xlsx]

## Sheet: Sheet1
Assembly Accession	Strain	Country	Year	Clade	ST
GCA_018139045	Sb-24	China	2019	3	ST322
GCA_019661035	KO-14-71	China	2014	3	ST628
GCA_021228735	Kox205	Australia	2018	3	ST300
GCA_026223975	15Km1352	Switzerland	2015	3	ST402
GCA_028368715	2022EL-01099	USA	2022	2	ST416
GCA_028368775	2022EL-01098	USA	2022	2	ST416
GCA_028802335	FR 108	Egypt	2012	1	ST629
GCA_028802585	FR 52	Egypt	2012	3	ST569
GCA_028802595	FR 50	Egypt	2012	3	ST569
GCA_028802695	FR 49	Egypt	2012	3	ST569
GCA_029836315	GD04085	Pakistan	2018	3	ST570
GCA_030169945	AHM8C130-1I	China	2018	3	ST630
GCA_030193755	AHM8C132-2I	China	2018	3	ST630
GCA_030193795	AHM8C130-1I	China	2018	3	ST630
GCA_030343185	NMI6490_18	Poland	2018	3	ST229
GCA_030850055	2023EL-00795	USA	2023	2	ST416
GCA_030850095	2023EL-00797	USA	2023	2	ST416
GCA_030850165	2023EL-00790	USA	2023	2	ST416
GCA_031593235	CM-1	China	2022	3	ST505
GCA_031799835	HD2349	China	2017	3	ST631
GCA_031800155	HD7419	China	2020	3	ST632
GCA_031800225	HD6089	China	2019	3	ST270
GCA_031800375	HD1962	China	2017	2	ST193
GCA_032677265	ZZV20-11045	Slovenia	2020	3	ST187
GCA_032742035	23-M-SD-108	China	2023	3	ST631
GCA_032742175	23-M-RB-89	China	2023	3	ST386
GCA_032742395	23-M-RB-86	China	2023	3	ST386
GCA_032746275	23-C-LY-9	China	2023	3	ST351
GCA_032746355	23-C-LY-23	China	2023	3	ST351
GCA_033099855	2023EL-00971	USA	2023	2	ST416
GCA_033342075	HN-157	China	2023	2	ST416
GCA_033899885	CIM-Carb-131	Germany	unknown	3	ST633
GCA_034427715	2023EL-01214	USA	2023	2	ST416
GCA_036287845	KO200862	Ireland	2020	2	ST416
GCA_901563825	SB3355	France	2000	2	ST416
GCA_902158545	SB6410	Italy	2017	3	ST634
GCA_902158575	SB6409	Italy	2017	3	ST634
GCA_902158585	SB6407	Italy	2017	3	ST311
GCA_902158635	SB6415	Italy	2018	3	ST320
GCA_902158645	SB6420	Italy	2018	2	ST635
GCA_902158655	SB6414	Italy	2018	3	ST322
GCA_902158665	SB6416	Italy	2018	3	ST636
GCA_902158685	SB6424	Italy	2018	3	ST637
GCA_902158695	SB6417	Italy	2018	3	ST569
GCA_902158705	SB6423	Italy	2018	3	ST571
GCA_902158715	SB6413	Italy	2018	3	ST311
GCA_902158725	SB6412	Italy	2017	3	ST321
CP163256	K1134	China	2020	3	ST499
